# Supplementary material for: Targeting multiple genes containing long mononucleotide A-T repeats in lung cancer stem cells
Source: J Transl Med. 2021 May 31;19:231. doi: 10.1186/s12967-021-02902-6 (PMC8166091; doi:10.1186/s12967-021-02902-6)
Supplement: Supplementary file 1 — Additional file 1: Table S1. The lists of down-regulated genes between CSCs and parental cells in H292 and A549 cell lines. The data were filtered with P ≤ 0.05. Table S2. The lists of down-regulated genes between PNA-A15 and their scramble in H292 and A549 cell lines. The data were filtered with P ≤ 0.05. Table S3. The lists of up-regulated genes between PNA-A15 and their scramble in H292 and A549 cell lines. The data were filtered with P ≤ 0.05. [file 12967_2021_2902_MOESM1_ESM.xlsx]

## Sheet: Table S1
Table S1. The lists of down-regulated genes between CSCs and parental cells in H292 and A549 cell lines. The data were filtered with P ≤ 0.05 .
H292				A549
	P-value	Gene			P-value	Gene
1	0.00010919	BCOR		1	1.56732e-05	IFI30
2	0.000123758	CHAC2		2	2.26152e-05	BAX
3	0.000195685	TGFB1		3	2.51782e-05	CYB561
4	0.000314716	SREK1IP1		4	3.74577e-05	LNC-POTEB-5
5	0.000346778	LNC-ARMCX4-1		5	7.33616e-05	PEPD
6	0.000392802	BAX		6	9.36369e-05	LNC-C21ORF58-1
7	0.000416082	FPGT-TNNI3K		7	0.00010637	LNC-CTD-2517M22.14.1-1
8	0.000593789	FBXO42		8	0.000136665	SPIDR
9	0.000614621	LOC101927502		9	0.000175872	ANKRD52
10	0.000628028	POLA2		10	0.000176287	NCRNA00250
11	0.000704121	LNC-SOX11-1		11	0.000180049	SNORA78
12	0.000886744	ABCA9-AS1		12	0.000191568	BEND4
13	0.000891582	CYB561		13	0.000207627	RPRD1B
14	0.00095532	LNC-POTEB-5		14	0.00022452	LRIG1
15	0.00121368	PEPD		15	0.00022742	RAC1
16	0.00121774	SELV		16	0.00023367	CABIN1
17	0.00135438	GCOM1		17	0.000240898	SNX29
18	0.00147985	TTC9B		18	0.000252554	ZNF688
19	0.001483	C16ORF82		19	0.000275506	NKD1
20	0.00150377	LNC-C21ORF58-1		20	0.000302564	BRCA1
21	0.00162721	HN1		21	0.000383086	MIR940
22	0.001777	REV1		22	0.000438885	DCAF12
23	0.00194744	XLOC_L2_004898		23	0.000502712	DGCR5
24	0.00194873	LINS		24	0.000545412	NUP50-AS1
25	0.00205231	CDC20		25	0.000569347	KRTAP10-10
26	0.00212386	LNC-CST7-2		26	0.000601969	POLD2
27	0.00216074	SMAD9		27	0.000637526	ELOVL2
28	0.00217808	NGRN		28	0.000689567	VCPIP1
29	0.00249307	ARHGAP31		29	0.000694521	KBTBD11-OT1
30	0.00252474	SPIDR		30	0.000700421	IGLL1
31	0.00256366	EIF2D		31	0.000759146	LNC-SEPT9-1
32	0.00282715	XLOC_L2_009328		32	0.000788535	GTPBP1
33	0.00293408	COLEC10		33	0.00100254	KCP
34	0.00294675	BTN3A2		34	0.00103705	LNC-SRP54-1
35	0.00297933	ANKRD52		35	0.00104535	CORO1B
36	0.00302119	LNC-WDFY2-1		36	0.00108624	LNC-DENND1A-4
37	0.0030261	NCRNA00250		37	0.00109579	RASD1
38	0.00304872	LNC-VKORC1L1-2		38	0.0011103	SLC5A11
39	0.00310731	TSHR		39	0.0011337	PLOD1
40	0.00314756	LOC101927721		40	0.00120123	GINS2
41	0.00318904	SNORA78		41	0.00122649	NGEF
42	0.00320139	MTRNR2L2		42	0.00135079	SCGB3A1
43	0.00361406	LOC100132735		43	0.00138177	BIRC3
44	0.00375625	LRIG1		44	0.00141118	SIRPG-AS1
45	0.0037786	LNC-OST4-2		45	0.00146534	LOC101927905
46	0.00386783	RAC1		46	0.00147656	TECTA
47	0.00406494	LNC-IL5RA-3		47	0.00147765	POLA2
48	0.00408306	XLOC_L2_015315		48	0.00148546	USP11
49	0.004195	LNC-PRDM15-1		49	0.00150406	ZFP36L2
50	0.00419738	CABIN1		50	0.00155472	PGD
51	0.00444946	WDR60		51	0.00163512	ZC3HAV1
52	0.0045111	LNC-ANKMY2-1		52	0.00164696	SQSTM1
53	0.00473125	LNC-LHX2-2		53	0.00172013	ZC2HC1C
54	0.00475421	ARID1A		54	0.0017394	DZIP3
55	0.0047759	GPR155		55	0.00174416	LOC101927764
56	0.00484065	LINC01121		56	0.00174721	MGST2
57	0.00524859	NKD1		57	0.00175564	LNC-RP11-93B14.6.1-4
58	0.00538623	SHISA7		58	0.00177834	LOC729080
59	0.005388	LOC283299		59	0.00178201	MMP25-AS1
60	0.00545411	ENOPH1		60	0.00179792	SDC4
61	0.00549556	BRCA1		61	0.00180598	CDC20
62	0.00567001	BAZ2A		62	0.00186603	MAPKAPK3
63	0.00584365	BAHD1		63	0.00188342	PQLC2
64	0.00587562	LNC-FAM101A-2		64	0.00195341	CSAG1
65	0.00595825	TNXB		65	0.00198386	AATK
66	0.00596875	MAPKAPK3		66	0.00199629	LNC-C1ORF177-2
67	0.00598991	LNC-PPAP2B-4		67	0.00199683	SFRP1
68	0.00611945	MIR940		68	0.00200414	KIAA0101
69	0.00614894	DCAF12		69	0.00206943	SDC4P
70	0.00624989	SMAD5		70	0.00209502	ANKRD20A12P
71	0.00638294	ESYT3		71	0.00211584	ZZEF1
72	0.00651303	TDRD7		72	0.00215003	DEXI
73	0.00657819	LNC-C9ORF131-1		73	0.00224939	MAPK8IP2
74	0.00666402	LOC441728		74	0.00225317	TMEM176B
75	0.00681321	LINC01493		75	0.0022538	CPEB1
76	0.00703284	AKAP8		76	0.00225887	MROH1
77	0.00730678	RLIM		77	0.00227507	CYP4F2
78	0.0074283	PNCK		78	0.00227851	LINC00674
79	0.00767175	MAPK12		79	0.00230118	IQCJ-SCHIP1
80	0.00769412	DGCR5		80	0.00238026	LINC01468
81	0.0077236	KRTAP10-10		81	0.00243123	PVRIG
82	0.00776271	POLD2		82	0.00243512	GJB1
83	0.00782614	LNC-UTP11L-2		83	0.00249577	TGFB1
84	0.0079171	RPRD1B		84	0.00251303	BLM
85	0.00828887	LNC-HEXA-1		85	0.00259271	DHCR24
86	0.00835979	LINC01514		86	0.00260928	PTPRJ
87	0.00839502	LNC-QSOX2-1		87	0.00269081	PILRA
88	0.00845821	SLC25A6		88	0.00272802	FLOT2
89	0.00853762	VCPIP1		89	0.00272923	HN1
90	0.00861267	RPL21		90	0.00272984	COPS7A
91	0.00866811	LNC-PAM-4		91	0.00275243	XPO7
92	0.00872247	ASAP3		92	0.00275622	RTN4IP1
93	0.00881183	LOC286190		93	0.00277768	PIK3CD
94	0.00892516	KBTBD11-OT1		94	0.00280795	TUBGCP6
95	0.00893455	OR10Z1		95	0.00284392	CAT
96	0.00896327	LNC-SPACA3-1		96	0.00290649	FXYD2
97	0.00896396	XLOC_L2_002067		97	0.00294936	LNC-SBDS-2
98	0.0090919	RPL37A		98	0.00299367	ADAMTS13
99	0.0092078	LNC-SPTLC3-2		99	0.00304419	PNPLA2
100	0.00937472	LNC-SDK2-5		100	0.00306901	AIM1L
101	0.00943761	LNC-C15ORF48-1		101	0.00318734	PPM1B
102	0.00962765	MTFP1		102	0.00320316	SLC25A1
103	0.00965786	ZBTB21		103	0.00320966	LINC00271
104	0.00979001	TEX13B		104	0.00326655	RHOT1
105	0.00982815	PPP1R26		105	0.00327403	SIRT7
106	0.0100066	LNC-SEPT9-1		106	0.0033037	GPR160
107	0.0100161	A2M		107	0.003314	CBFA2T3
108	0.0102701	GTPBP1		108	0.00334299	LOC730257
109	0.0103039	LNC-HDAC9-2		109	0.00334574	LNC-ANKRD6-1
110	0.010304	KCP		110	0.00337566	LNC-KCNN4-1
111	0.0103506	DST		111	0.003416	HOOK2
112	0.0109462	AARD		112	0.00343172	LNC-MKRN2-AS1-1
113	0.0110187	LNC-SH3BP4-3		113	0.00345237	LNC-PRKAA2-7
114	0.0111115	LNC-SRP54-1		114	0.00345441	AP5S1
115	0.0111549	CORO1B		115	0.00349707	SEMA4F
116	0.011296	LNC-DENND1A-4		116	0.00352037	ERC2-IT1
117	0.0113927	RASD1		117	0.00352619	PIGM
118	0.0114205	LINC01304		118	0.00353663	ZNF397
119	0.0114802	TSPYL1		119	0.00357481	NICN1
120	0.0115277	SLC5A11		120	0.00362792	TEAD4
121	0.0115903	PLOD1		121	0.00365083	KCTD21
122	0.0117181	LOC102724810		122	0.00370964	NELFB
123	0.01174	STYXL1		123	0.00376326	S100A8
124	0.0119098	BRWD1		124	0.00376349	POLR2F
125	0.0119229	LINC00885		125	0.00376494	LOC102724558
126	0.0119718	GINS2		126	0.00383371	KNG1
127	0.0120031	LNC-RFPL4B-4		127	0.00385114	NEURL4
128	0.0121752	PSMF1		128	0.0038677	PRKDC
129	0.0123464	SLC47A1		129	0.00388864	RTN4IP1
130	0.0123522	ALKBH6		130	0.00396612	LOC101927060
131	0.0124976	SLC2A9		131	0.00399232	FAM83H
132	0.0125028	ME2		132	0.00402253	STARD3
133	0.0125852	FLOT2		133	0.00407599	OR7E156P
134	0.0127668	ZFP36L2		134	0.00410183	FOCAD
135	0.0127696	SCGB3A1		135	0.00411876	SDHA
136	0.0127946	LNC-MYBPH-2		136	0.00417429	EMX1
137	0.0129543	LNC-TUFM-2		137	0.00422714	NINL
138	0.0131776	LINC00877		138	0.00424403	ZSCAN20
139	0.0132157	NSUN6		139	0.00424408	SIRT5
140	0.013234	IGFBP2		140	0.00436313	CLDN10
141	0.0134835	CCDC130		141	0.00441548	MIF
142	0.0135037	LOC283387		142	0.00443087	FAN1
143	0.0137451	LNC-QKI-2		143	0.00454861	NTRK3
144	0.0137924	BPESC1		144	0.00456863	TRIP13
145	0.0138738	LNC-ARL4A-2		145	0.00459151	MYH10
146	0.0138917	TEKT4P2		146	0.00467749	ERBB2
147	0.0142968	WNK2		147	0.00471447	LINC00842
148	0.0143543	LNC-AKAP4-1		148	0.00471772	PHOSPHO1
149	0.0143793	SIRPG-AS1		149	0.00472028	TNFAIP1
150	0.0143921	C11ORF95		150	0.00473003	C9ORF139
151	0.0145241	LINC00240		151	0.00476456	KMT2E
152	0.0145803	TNFSF9		152	0.00477896	FHL2
153	0.0148041	LOC101927905		153	0.00485675	UBTF
154	0.0149269	MFSD9		154	0.00486763	SAMD1
155	0.0152036	HORMAD2-AS1		155	0.00488723	LINC00265
156	0.0153143	FHL2		156	0.004895	MGAT1
157	0.0153389	USP11		157	0.00492392	CYP3A5
158	0.0154407	CLPTM1L		158	0.00497306	CYR61
159	0.0155793	GVQW1		159	0.00501327	LPA
160	0.0155993	LPPR4		160	0.00503299	ANKZF1
161	0.0158515	XLOC_L2_007112		161	0.00505812	HN1L
162	0.0159049	KIRREL2		162	0.00513225	LMNB1
163	0.0161184	LOC101927412		163	0.00521802	TLCD2
164	0.0161224	ZNF468		164	0.00532324	LOC102724002
165	0.0165654	OR5AK2		165	0.00533702	EPB41L4A-AS2
166	0.0166273	PGD		166	0.00534258	LNC-CDIPT-1
167	0.0168646	ZC3HAV1		167	0.00542397	LNC-TRA2A-1
168	0.0170145	UNC13C		168	0.00543339	GTF3C2
169	0.0171724	LNC-CTD-2117L12.1.1-1		169	0.00547532	POLR2C
170	0.0173736	TRIM66		170	0.00548937	MMP24-AS1
171	0.0175892	DUX4		171	0.00549351	TMUB2
172	0.0180849	ZNF496		172	0.00551094	PRR11
173	0.0181087	GLTPD2		173	0.00551595	LPCAT2
174	0.0185055	ATAD3C		174	0.00556121	LNC-DHX57-2
175	0.0185309	DEFB136		175	0.00556173	HES1
176	0.0188082	GRM7		176	0.00557915	ARSD
177	0.0188912	HAO1		177	0.0055973	HLA-DMA
178	0.0189696	LNC-EPSTI1-3		178	0.00563123	KIAA1147
179	0.0190589	LOC102724973		179	0.0056578	SEC16B
180	0.0191702	LOC102724663		180	0.00569179	TERT
181	0.0191888	SYNJ2BP-COX16		181	0.00571153	GGT8P
182	0.0194447	GSTCD		182	0.0057269	SLC5A6
183	0.0195417	LNC-METTL22-2		183	0.00580316	CTNNB1
184	0.0195565	LOC101927764		184	0.00584579	FAM3A
185	0.0196407	CBL		185	0.00587563	AAMP
186	0.0196486	LNC-TK2-4		186	0.00590048	LNC-APITD1-1
187	0.0196902	MGST2		187	0.0059014	SNHG11
188	0.01977	LOC100131066		188	0.0059032	INTS9
189	0.0197932	LOC729080		189	0.00592025	ZNF696
190	0.0198123	MMP25-AS1		190	0.00593509	GEMIN5
191	0.0199501	ARID5A		191	0.00593702	CCDC85A
192	0.0199763	CCL23		192	0.00594299	PAXIP1-AS1
193	0.0204663	MEF2C		193	0.00594911	TMEM185B
194	0.0205427	RFC5		194	0.0059604	SLC9A3R1
195	0.0207016	DDB		195	0.00598282	CLMN
196	0.0208111	CYP2R1		196	0.0060215	LNC-GSTO2-2
197	0.0208877	EMC6		197	0.00602289	ABTB2
198	0.0209135	SX2		198	0.00602556	GGTLC1
199	0.0210628	LNC-SETD6-4		199	0.00605477	TIGD5
200	0.02126	AP4B1		200	0.00606717	CHAF1B
201	0.0213348	PQLC2		201	0.00607231	RAB11FIP3
202	0.0217461	AURKA		202	0.0060736	LNC-FANCI-1
203	0.0218023	LNC-TGFB3-1		203	0.00610982	EXOSC4
204	0.0219276	FHAD1		204	0.00617987	NPEPL1
205	0.0230666	LNC-IGIP-1		205	0.00622074	TRIOBP
206	0.0230904	LNC-SERPINB8-3		206	0.00625208	TNFRSF4
207	0.0233027	NRG2		207	0.00629643	MLYCD
208	0.0238417	GPR157		208	0.00633653	SSBP3
209	0.0238609	NPPA		209	0.0063512	DCAF6
210	0.0238904	ERO1L		210	0.00637708	SZRD1
211	0.0240943	SLC4A2		211	0.00637822	ARHGEF39
212	0.0241514	LINC00865		212	0.00637855	GPR37L1
213	0.0241907	LOC101929505		213	0.00639815	HMOX1
214	0.0242067	NECAP1		214	0.00642746	EFNA1
215	0.0242294	MLANA		215	0.00645143	CCT7
216	0.0242761	ATF7IP		216	0.00648863	MSH3
217	0.0245583	CRYGS		217	0.00654515	GOSR1
218	0.0247565	RBPMS		218	0.00658941	C7ORF13
219	0.024806	USP12-AS1		219	0.00659418	LCLAT1
220	0.0249754	KLHL6-AS1		220	0.00660495	GOLPH3L
221	0.0251458	LOC100129572		221	0.00660772	LUCAT1
222	0.0254124	XLOC_L2_009882		222	0.00662213	ZFP41
223	0.0254295	ATP2A1		223	0.00663634	CD3EAP
224	0.0257001	KIAA0101		224	0.00666793	CLDN2
225	0.0261128	NIFK-AS1		225	0.00667049	CENPE
226	0.0262385	LYRM4		226	0.00669612	UCN2
227	0.026488	MR1		227	0.00669632	OBFC1
228	0.0265097	LNC-GABPA-4		228	0.00669806	GINS2
229	0.0265996	EIF2D		229	0.00670997	BFAR
230	0.0266141	SRP9		230	0.00674045	LOC102725086
231	0.0273352	C9ORF85		231	0.0067461	CD302
232	0.0273642	ANKRD20A12P		232	0.00680363	TRAF4
233	0.0273698	ILDR2		233	0.00683433	SAT1
234	0.0276263	ZZEF1		234	0.00691086	SLC4A4
235	0.027652	LNC-ABCD4-1		235	0.0069265	NFAT5
236	0.0277283	LNC-IGFL1-1		236	0.00694714	UBE2C
237	0.0279996	LNC-URB1-1		237	0.00697165	WDR91
238	0.0280001	DEXI		238	0.00697526	VPS37B
239	0.0291444	MAPK8IP2		239	0.00705302	IFNL2
240	0.0294519	VAC14-AS1		240	0.00713835	OR8B8
241	0.0298764	LNC-BMP4-2		241	0.00714428	C11ORF86
242	0.0300456	LNC-ULK4-6		242	0.00718509	CNTNAP3
243	0.0301364	XAB2		243	0.00722667	CRABP2
244	0.0301961	EPHB1		244	0.00724592	MBD2
245	0.0302155	CKMT1A		245	0.00728586	LNC-ASB4-3
246	0.0303124	KLB		246	0.00734294	ANKRD20A11P
247	0.0303663	XLOC_L2_010601		247	0.00741367	RAF1
248	0.030526	RBBP4		248	0.00747034	DUSP1
249	0.0307976	SUGP2		249	0.00748039	TBX3
250	0.0311307	RAD21L1		250	0.0075279	PI3
251	0.0311776	RXRG		251	0.00753064	E2F1
252	0.0316859	LNC-SPATC1-1		252	0.00771964	MROH6
253	0.031858	CLRN1		253	0.00772232	WDR77
254	0.0321363	VAMP4		254	0.0078003	LNC-TAF5L-1
255	0.0321902	LNC-KBTBD3-1		255	0.00783895	HOXA-AS3
256	0.0322863	TMEM176B		256	0.00784423	LOC102723385
257	0.0323392	CPEB1		257	0.00785699	LOC90784
258	0.0324001	LINC00989		258	0.00789651	C18ORF12
259	0.0324268	SH2D5		259	0.00793014	JADE2
260	0.0326496	MROH1		260	0.00798971	FAM102A
261	0.032835	LNC-RP11-487E13.1.1-1		261	0.00802776	HOXB-AS3
262	0.0331561	LNC-GABARAPL1-1		262	0.00805491	MSH3
263	0.0332511	CELA3B		263	0.00809779	LNC-GRAMD4-2
264	0.0332816	LNC-NUDT16-1		264	0.008107	CTSK
265	0.0336374	ZNF555		265	0.0082181	RBM47
266	0.0338201	LOC101927207		266	0.00834121	CLEC4E
267	0.0338397	LNC-UCHL5-1		267	0.00840375	LNC-THBS2-3
268	0.0338727	CCDC65		268	0.00840394	CD302
269	0.0339374	CYP4F2		269	0.00844234	LINC00523
270	0.0343301	UNC5B		270	0.0084638	DHFR
271	0.0344048	RNU6ATAC		271	0.00851376	SP1
272	0.0345787	SLC33A1		272	0.00852758	LRIG1
273	0.0345823	IQCJ-SCHIP1		273	0.00853129	VSTM2A
274	0.0348775	RPL7		274	0.00853459	PVT1
275	0.0352659	LNC-VPS33B-2		275	0.00853854	RFPL1
276	0.035371	LOC101928803		276	0.00854019	LNC-GGH-1
277	0.0356111	XLOC_L2_004844		277	0.00855526	KRTAP1-3
278	0.0362206	ETFDH		278	0.008577	LNC-IRF2BP2-2
279	0.03628	HTR2A		279	0.00871693	RTN3
280	0.0365112	EFHC1		280	0.00872979	ZXDB
281	0.0365324	LOC100507283		281	0.00878012	ODF2
282	0.0367046	SNAP25-AS1		282	0.00880856	CPE
283	0.0369106	GSPT2		283	0.00882771	SYT3
284	0.0370217	GPALPP1		284	0.00886222	GYG2P1
285	0.0371912	LNC-C6ORF118-1		285	0.00888861	GAS2L3
286	0.0374355	APTR		286	0.00895488	GALNT6
287	0.0374368	KBTBD6		287	0.00896066	NCAPD2
288	0.0378095	PVRIG		288	0.00903185	STRIP2
289	0.0380566	RPL3		289	0.00904179	CHERP
290	0.0382379	LNC-RASA1-3		290	0.00904212	LOC100506990
291	0.038288	IFI30		291	0.00908564	MGST3
292	0.0388792	VTI1A		292	0.00913624	ZFP36L1
293	0.0394726	RAB9B		293	0.00922216	DCAF11
294	0.0400971	RSBN1L		294	0.00941185	STEAP1
295	0.0401822	LOC101927156		295	0.00950768	TP53I3
296	0.0402764	DLG5		296	0.00954534	LOC101927136
297	0.0404572	SPTLC1		297	0.00954642	LNC-CCDC71L-1
298	0.0405143	LINC01016		298	0.00960609	CAT
299	0.0412713	PPP1R21		299	0.00963529	BRWD1
300	0.0415328	PPIL4		300	0.00972322	ZNF185
301	0.0418011	PILRA		301	0.0097461	RPL31P11
302	0.0419461	ZNF586		302	0.00975993	KRT81
303	0.0420382	CEP83		303	0.00975993	TRMT10C
304	0.042639	GLRA2		304	0.00979953	RASD1
305	0.0426743	NGEF		305	0.0098794	TRMT10A
306	0.0429534	NUMA1		306	0.009932	PTGES3L-AARSD1
307	0.0433626	YWHAH		307	0.0099331	PPIL6
308	0.0437232	PSME4		308	0.00995652	GGA2
309	0.0437904	COPS7A		309	0.00996677	VASP
310	0.0438087	XPO7		310	0.0101689	GRN
311	0.0438821	LNC-PCGF2-1		311	0.0101715	WDR77
312	0.0440649	EMC8		312	0.010214	CYP3A7
313	0.0441038	SNORD5		313	0.0102305	NOC4L
314	0.0441377	CNST		314	0.0102658	UNC93B1
315	0.0442156	RTN4IP1		315	0.0103138	OVOS2
316	0.0443924	XLOC_L2_000399		316	0.0103285	EHD1
317	0.0445767	GPR179		317	0.0103374	KIAA0196
318	0.0446565	RNF186		318	0.0103929	NLN
319	0.0450246	FGD5P1		319	0.0104175	DUSP28
320	0.045289	FAM98B		320	0.0104292	LOC101927751
321	0.0455863	LINC00202-2		321	0.0104326	KLHL36
322	0.0458223	GTF2H2C_2		322	0.0104374	LACTB2
323	0.0458359	TUBGCP6		323	0.0104397	HDAC1
324	0.0460621	LOC101929002		324	0.0105485	SNORD91A
325	0.0461307	CAT		325	0.0105589	CPPED1
326	0.046168	ANKRD53		326	0.0106222	LNC-TAF12-2
327	0.0464613	LNC-CYS1-3		327	0.0106378	CCT6B
328	0.0464813	XKR6		328	0.0108331	C19ORF60
329	0.0466113	LINC01152		329	0.010838	SSH2
330	0.0469213	CHAD		330	0.0108404	LOC100422737
331	0.0470217	EXOSC6		331	0.010855	BAHCC1
332	0.0470453	FLJ46363		332	0.0108621	IFITM10
333	0.0470515	LNC-SBDS-2		333	0.0108989	MESDC1
334	0.0470926	LOC100506526		334	0.011012	MRPL12
335	0.0476814	ZFYVE28		335	0.011026	PSMF1
336	0.047909	RAB39A		336	0.0110515	ZNF385A
337	0.0480884	STXBP5-AS1		337	0.011071	HOXB6
338	0.0481429	LNC-IRG1-1		338	0.0110897	AGO2
339	0.0481441	LNC-CUL2-1		339	0.0111135	BCR
340	0.048323	NOL4L		340	0.0111938	MRPL38
341	0.0486492	PNPLA2		341	0.0112178	SOGA3
342	0.0488127	LNC-TSEN15-1		342	0.0112393	CCNA2
343	0.0488908	VWA8		343	0.0112645	KIAA1324
344	0.0490717	AIM1L		344	0.0113659	FAHD1
345	0.049076	FAM84B		345	0.0113823	POLD1
346	0.0491045	CCBL1		346	0.0114128	USP35
347	0.0493714	LNC-ZNF366-6		347	0.0114458	CAPN5
348	0.0495482	LNC-CHST2-4		348	0.0114636	ANO5
349	0.0496383	WASF1		349	0.0114782	HSPA1A
				350	0.0114872	LINC01475
				351	0.0115621	CIDEC
				352	0.0115627	SLC29A1
				353	0.0115907	LNC-LOH12CR1-1
				354	0.0116049	POLR2G
				355	0.0116797	SDF2
				356	0.0117803	IL17RA
				357	0.0118158	CCNA2
				358	0.0118168	LRIG1
				359	0.0118536	AHSA1
				360	0.011885	GC
				361	0.0119139	METTL20
				362	0.0119259	FAM102A
				363	0.0119926	HIP1
				364	0.0120853	IFNE
				365	0.0121008	TMEM97
				366	0.0121118	SH2D4A
				367	0.0121933	CDC25B
				368	0.0122513	AIFM1
				369	0.0123692	LNC-ADAR-1
				370	0.0123752	SP2
				371	0.0123959	TNFSF13
				372	0.0124173	SYTL1
				373	0.0124281	FMNL1
				374	0.0126219	RPP25L
				375	0.0126418	PPP1R14A
				376	0.0127826	LOC101926967
				377	0.0128631	SPOCK2
				378	0.012956	CNNM4
				379	0.0129718	MAT2A
				380	0.013041	TAOK1
				381	0.0131974	TRIM25
				382	0.0132852	CORO2A
				383	0.0133086	AMIGO2
				384	0.013383	PKDCC
				385	0.013467	ENPP5
				386	0.0135832	RBMX
				387	0.0135836	C14ORF2
				388	0.0136154	LNC-ADARB1-3
				389	0.0136257	GSTP1
				390	0.013694	FBXO41
				391	0.01371	CACNA1B
				392	0.0137538	HSD11B2
				393	0.0137659	TMCO3
				394	0.0138064	KLF6
				395	0.0138609	LOC102724564
				396	0.0139484	DND1
				397	0.0139725	LNC-GAS2L2-1
				398	0.0140076	DNAJC5
				399	0.0140846	DTX2
				400	0.014118	SNORA75
				401	0.0141191	RDH10
				402	0.014146	BANF1
				403	0.0141765	PRKAR1B
				404	0.0141788	GABRB3
				405	0.0142038	SUCLA2
				406	0.014214	LAMA3
				407	0.0142568	UFSP1
				408	0.0142709	RECQL4
				409	0.0142869	LINC00284
				410	0.0143151	LNC-APITD1-1
				411	0.0143654	MAP3K14
				412	0.0143785	APOBEC3F
				413	0.0145892	ACSS1
				414	0.0146214	HM13
				415	0.0146229	FOXK1
				416	0.0147463	TOX3
				417	0.0147577	LOC101927253
				418	0.0147813	MGLL
				419	0.0147948	ONECUT1
				420	0.0149448	CXCR4
				421	0.0149935	MTMR9
				422	0.0151081	OCIAD2
				423	0.0151092	NFIC
				424	0.0151556	SLC5A6
				425	0.0152254	TRMT10C
				426	0.0152794	LMCD1
				427	0.0153831	SFRP1
				428	0.0153916	CDK2
				429	0.0155174	RHPN1
				430	0.0155358	LINC00672
				431	0.0156422	DLX4
				432	0.0157247	FBXL20
				433	0.015765	MSH3
				434	0.0157862	ACSS1
				435	0.0158171	CYB5A
				436	0.0158221	MAL2
				437	0.0158228	DPYSL3
				438	0.0158548	INF2
				439	0.0158598	YWHAB
				440	0.0159322	ACP6
				441	0.016013	C1ORF106
				442	0.0160466	EFNA1
				443	0.0160539	PDE4D
				444	0.0160603	HOOK3
				445	0.0160628	SNORD4A
				446	0.0161509	SFI1
				447	0.0161841	LINC00963
				448	0.0162303	CMTM7
				449	0.0162715	MAP3K5
				450	0.0163249	LNC-TSHZ1-1
				451	0.0163348	CHSY1
				452	0.0164047	PVR
				453	0.0166084	CCDC57
				454	0.0166493	MLLT3
				455	0.0166751	HSPG2
				456	0.0167274	STARD5
				457	0.0167401	OVOL2
				458	0.016758	LNC-FKBP2-1
				459	0.0167706	ADRA1B
				460	0.0168244	B3GNT3
				461	0.0169755	NDRG2
				462	0.0170463	MAP3K14-AS1
				463	0.0170573	LNC-AC091435.2-1
				464	0.0170935	GUCA1B
				465	0.0172155	NKRF
				466	0.0172338	MUC13
				467	0.0172638	BIRC5
				468	0.0172963	SLX4IP
				469	0.0173156	PDCD2L
				470	0.0173404	ADM
				471	0.0173558	CDK11A
				472	0.0173676	SIRT3
				473	0.017396	TMEM43
				474	0.0174667	LPCAT2
				475	0.0176503	TMC8
				476	0.0177077	XPC
				477	0.017718	LOC100506922
				478	0.0177377	FANCF
				479	0.0177383	FAM117B
				480	0.0177719	RNPEP
				481	0.0178821	SETD1A
				482	0.018032	CROCCP2
				483	0.0180474	CCNA2
				484	0.0180584	TFG
				485	0.0180949	LOC100507520
				486	0.0181018	SH3PXD2A
				487	0.0181137	IGF2BP1
				488	0.0181612	VASP
				489	0.0181627	GOPC
				490	0.0182453	ACO2
				491	0.0182783	LENG9
				492	0.0183485	GLYCTK
				493	0.018427	SAYSD1
				494	0.018542	CRH
				495	0.0185825	SLMAP
				496	0.0185918	LRFN1
				497	0.0186329	ALDH3A1
				498	0.0186802	SNORD42B
				499	0.0186976	DOLK
				500	0.0187449	TRIM14
				501	0.0187557	BLMH
				502	0.018759	LOC101060179
				503	0.0187995	NOD2
				504	0.0188963	AKR7A2
				505	0.0189277	IGFBP3
				506	0.0189512	BAG6
				507	0.0190551	POLD4
				508	0.0190633	LOC101929174
				509	0.0191592	UBE2E3
				510	0.0191864	IGFBP3
				511	0.0192089	PTPN18
				512	0.0192287	ATP8B1
				513	0.0192898	LNC-JMJD7-PLA2G4B-2
				514	0.0193021	LNC-KLHL18-1
				515	0.0193067	IGFBP3
				516	0.0193104	AHSA1
				517	0.0193647	TNF
				518	0.0194196	LRRC6
				519	0.0196216	INPP4B
				520	0.019663	CDH23
				521	0.0196808	TCF7
				522	0.0196959	FERMT1
				523	0.0197248	PLAU
				524	0.0197874	CMTM8
				525	0.0197906	REPIN1
				526	0.0197937	FXYD3
				527	0.0198175	LNC-RP11-582J16.5.1-1
				528	0.0198384	PACS1
				529	0.0200564	METTL13
				530	0.0200776	LINC00540
				531	0.0201106	PPIEL
				532	0.0201341	SF3B3
				533	0.0201918	PCDHA4
				534	0.020212	PRSS27
				535	0.0202255	LOC100507291
				536	0.020239	HMGN2
				537	0.0203158	MYO9A
				538	0.0203722	MPI
				539	0.0206011	NOP9
				540	0.0206146	GID8
				541	0.0206385	SRSF2
				542	0.0206492	MIR143HG
				543	0.0206713	LNC-TMEM123-1
				544	0.0207323	XLOC_L2_001134
				545	0.020743	CCDC78
				546	0.02084	PPME1
				547	0.0209025	SPR
				548	0.0209457	PKP4
				549	0.0210413	C17ORF67
				550	0.0210632	F8A1
				551	0.0211235	CCL2
				552	0.0211341	TLR3
				553	0.0213133	NR2E3
				554	0.0213947	PPP1R10
				555	0.0214601	SLC43A1
				556	0.0215205	PPP1R21
				557	0.0215643	PI4KA
				558	0.0215663	PHF21B
				559	0.0215802	NGEF
				560	0.021613	LNC-HBXIP-1
				561	0.0216475	S100P
				562	0.0216625	LONRF3
				563	0.0216655	SGCA
				564	0.02171	LINC01057
				565	0.0217798	RNF122
				566	0.0219191	LNC-CCDC64B-1
				567	0.0220258	TPM4
				568	0.0220298	LAMA5
				569	0.0220598	LNC-TIAL1-1
				570	0.0221733	TLR5
				571	0.0221949	STK11
				572	0.0222063	ERICH1
				573	0.0222266	KRTAP1-4
				574	0.02225	TMEM45B
				575	0.0222703	CENPE
				576	0.0223099	VAPA
				577	0.0223646	LNC-AC009113.1-1
				578	0.0224123	SNRNP25
				579	0.0224998	MCPH1
				580	0.022576	IFI35
				581	0.0227005	CHST12
				582	0.0227045	ESCO2
				583	0.0227375	CCDC43
				584	0.0227469	LINC01197
				585	0.0227807	GPR20
				586	0.0227977	LNC-BCL3-1
				587	0.0229742	XLOC_L2_013730
				588	0.0229845	CTSB
				589	0.0230259	LNC-PTBP1-1
				590	0.0230877	CXCR4
				591	0.0230941	HGSNAT
				592	0.0232326	AP5B1
				593	0.0232392	SULT1C2
				594	0.0232457	ZNF787
				595	0.0233106	C19ORF68
				596	0.023314	DMRTC1
				597	0.0233566	LNC-RP11-467M13.1.1-3
				598	0.0233952	ZNF728
				599	0.02344	F11R
				600	0.0234985	CAD
				601	0.0235373	LAMC2
				602	0.0235442	LOC101927079
				603	0.0236686	SEPP1
				604	0.0237067	LRIG1
				605	0.0237167	DHX38
				606	0.0238079	AFMID
				607	0.023821	LNC-CHD1L-1
				608	0.0239493	LNC-C17ORF62-1
				609	0.0239519	MLXIP
				610	0.0239667	IGIP
				611	0.0239737	MGST2
				612	0.0241107	PPM1B
				613	0.0241317	NFRKB
				614	0.0241646	LOC100507554
				615	0.0242199	TOMM22
				616	0.0242849	CHD4
				617	0.0243424	ZNF518A
				618	0.0244109	FZR1
				619	0.0244172	LOC101926941
				620	0.0245093	INPP5E
				621	0.0245104	OSGEPL1-AS1
				622	0.0245155	OAS2
				623	0.0245452	CPOX
				624	0.0245472	AGO2
				625	0.0245705	AGMAT
				626	0.0246416	HEXA-AS1
				627	0.0246441	MAP3K2
				628	0.0246503	RAB11FIP1
				629	0.0247242	EDN2
				630	0.0247382	HNRNPD
				631	0.0247812	CACTIN
				632	0.0248434	ENDOV
				633	0.0248509	RAF1
				634	0.0248687	AKAP12
				635	0.0248882	CATSPER1
				636	0.025017	ACCS
				637	0.0250206	TRAF4
				638	0.0250281	FGL1
				639	0.0253289	ASB1
				640	0.0253297	HBB
				641	0.0253411	PIP
				642	0.0253865	DYNLL2
				643	0.0254469	ACSS1
				644	0.0255032	PPP1R13L
				645	0.0255489	SLPI
				646	0.0256639	GREB1
				647	0.0257053	ADCY7
				648	0.0257207	CLN6
				649	0.0257375	LINC00294
				650	0.0257517	RAF1
				651	0.0258051	KATNB1
				652	0.0258152	RRNAD1
				653	0.0258825	LOC101927136
				654	0.0259517	TIPARP
				655	0.0259808	ZAK
				656	0.0260103	NUFIP1
				657	0.0260292	ENO2
				658	0.026088	ANKZF1
				659	0.0261386	LARS2
				660	0.0261542	IQSEC2
				661	0.0262917	TMEM198B
				662	0.0263031	TERT
				663	0.0263982	NR4A3
				664	0.0264691	TRMT10A
				665	0.0264934	ORAI3
				666	0.026528	GLG1
				667	0.0265958	MFSD3
				668	0.0266411	GINS2
				669	0.0266675	LNC-CTIF-1
				670	0.0267355	PPP2R2A
				671	0.0269122	RBMS1
				672	0.0269293	ZNF532
				673	0.0269545	RAD50
				674	0.0269716	LNC-DHX15-1
				675	0.0269789	MSH3
				676	0.0272611	HIRIP3
				677	0.0273055	RNF213
				678	0.0273794	LNC-UCK1-1
				679	0.0274219	PCED1A
				680	0.0274489	NFS1
				681	0.0275347	NFS1
				682	0.02768	XLOC_L2_010636
				683	0.0278409	UBA1
				684	0.0278605	AREG
				685	0.0279394	SERPINB3
				686	0.0279596	LNC-C2CD2-1
				687	0.0280534	TMEM145
				688	0.028068	FBXO2
				689	0.0281608	MADD
				690	0.0284244	GDPGP1
				691	0.0284687	SIRT5
				692	0.0285009	PAQR4
				693	0.0285038	IRX5
				694	0.0285362	TPD52L1
				695	0.028542	XLOC_L2_015206
				696	0.0285709	TMC6
				697	0.0285934	PRKCE
				698	0.0285969	KEAP1
				699	0.0286954	USP7
				700	0.0287171	MAPK3
				701	0.0287996	CABLES2
				702	0.0288848	C3ORF18
				703	0.0289095	LNC-RPS6-1
				704	0.028926	TMEM63C
				705	0.0289361	ARHGAP11A
				706	0.0289412	RIC3
				707	0.0289946	CBX8
				708	0.0290316	LOC100133331
				709	0.0290552	PABPC3
				710	0.0291884	KLHDC4
				711	0.0292417	FES
				712	0.0293429	LNC-C1ORF201-3
				713	0.0295307	EHBP1
				714	0.0295377	CXCR4
				715	0.0295687	KANK3
				716	0.0296009	CASKIN1
				717	0.029663	DCAF11
				718	0.0296932	EFNA1
				719	0.0297597	RAET1E
				720	0.0301976	ASGR1
				721	0.0302573	CCNB1
				722	0.0303198	SIRPB2
				723	0.0303786	ACTN1
				724	0.0303821	LNC-CHSY1-5
				725	0.0304134	HUWE1
				726	0.0304287	GNL3L
				727	0.0305661	KLF5
				728	0.0306966	RHNO1
				729	0.0306968	ZNF641
				730	0.0308199	URI1
				731	0.0308417	CDT1
				732	0.030859	DBF4B
				733	0.0308848	LOC100289361
				734	0.0309231	MSH5
				735	0.0309748	LOC102723927
				736	0.031012	SIRT6
				737	0.031016	CAMK1D
				738	0.0311631	GDAP1
				739	0.0313865	F2
				740	0.0314242	LPCAT4
				741	0.0314675	DFNB59
				742	0.031481	TMEM54
				743	0.0316245	MTMR10
				744	0.0316271	RNF157
				745	0.0317971	IDH1-AS1
				746	0.0317983	KIAA0196
				747	0.031899	LNC-SMUG1-6
				748	0.03192	LNC-MME-4
				749	0.0319491	MT1X
				750	0.0320788	MIEN1
				751	0.0320903	LRCH1
				752	0.0321265	POLR1A
				753	0.032344	LNC-SH3D19-1
				754	0.0325231	RARB
				755	0.0325498	ZNF671
				756	0.032578	PGS1
				757	0.0326978	KRTAP4-1
				758	0.0327063	LOC101927963
				759	0.0327535	LINC01000
				760	0.0327792	OCIAD2
				761	0.0328548	NTRK3
				762	0.0328596	FAM86B1
				763	0.0328837	SCAF4
				764	0.0329254	ANKZF1
				765	0.0329661	CAPRIN1
				766	0.0329888	COQ4
				767	0.0330146	DIO3OS
				768	0.0330679	RAB37
				769	0.033092	CCND1
				770	0.0332211	PLXNA2
				771	0.0332946	GOLGA2P5
				772	0.0333344	TRPS1
				773	0.0333964	BCO2
				774	0.0334272	PIP4K2B
				775	0.0335551	LNC-SNX33-1
				776	0.0336194	MYH9
				777	0.0336262	CHMP1A
				778	0.0336328	ZNF518A
				779	0.033654	NUDT7
				780	0.0337197	LOC102724811
				781	0.0337392	GPRC5A
				782	0.0337474	PHTF1
				783	0.0338225	ADCY1
				784	0.0338766	IGFBP3
				785	0.0339009	UBALD2
				786	0.0340185	ANKRD20A2
				787	0.0340975	CEBPB
				788	0.0341028	AMIGO1
				789	0.0341205	CIT
				790	0.0341462	PNMAL1
				791	0.0341505	DUSP1
				792	0.0341739	FKRP
				793	0.0342745	LMO2
				794	0.0342802	ERBB2
				795	0.0342914	VDR
				796	0.0343107	STRN
				797	0.0343154	MYZAP
				798	0.034337	NPW
				799	0.0343388	C9ORF92
				800	0.0344588	NUDT14
				801	0.0345589	DOLK
				802	0.0345915	CNNM4
				803	0.034626	MRPL4
				804	0.0347586	IRAIN
				805	0.0347864	AHNAK
				806	0.0348727	NARFL
				807	0.0349642	POLM
				808	0.0350229	RARA
				809	0.035091	LNC-C9ORF69-2
				810	0.0352106	LNC-OR6B2-1
				811	0.0352621	ASGR1
				812	0.035291	PRR14
				813	0.0353587	LRR1
				814	0.0353892	HEMK1
				815	0.0353944	LNC-COL1A1-4
				816	0.0354186	DUS2
				817	0.0354413	MIR17HG
				818	0.0354432	POLR2L
				819	0.0355393	SNORD75
				820	0.0355713	SYT7
				821	0.0356186	R3HDM2
				822	0.0356558	SMCR6
				823	0.0357308	ABCG1
				824	0.0357978	ABCC10
				825	0.0358659	ZFPM1
				826	0.0358831	CHTF18
				827	0.0359486	AXIN1
				828	0.0360287	DOCK8
				829	0.0361493	ATXN8
				830	0.036212	HID1
				831	0.0362829	FUK
				832	0.0362895	NMI
				833	0.0362947	ARHGEF17
				834	0.0363661	XPO6
				835	0.0363738	ASIC4
				836	0.0364565	LYNX1
				837	0.0366444	PAFAH1B2
				838	0.0366459	TMEM115
				839	0.0367097	DZIP1
				840	0.0367501	SEMA4F
				841	0.0367696	LNC-FAM120AOS-1
				842	0.0367824	LNC-PMM2-6
				843	0.0368408	TMEM43
				844	0.0369119	LINC01207
				845	0.0369309	MOSPD3
				846	0.0370037	LNC-TRIM32-1
				847	0.0370327	PCF11
				848	0.0371076	DNAJC22
				849	0.0372006	GS1-259H13.2
				850	0.0373037	MROH1
				851	0.0373344	FCGBP
				852	0.0373944	HRAS
				853	0.0374372	COG7
				854	0.0375118	LNC-MMD-4
				855	0.0375218	LOC100129596
				856	0.037542	GOLPH3
				857	0.0376567	LMAN1L
				858	0.0376942	XLOC_L2_009883
				859	0.0376969	RFPL2
				860	0.0377911	GGCX
				861	0.0378082	LINC01535
				862	0.0378668	LNC-COPZ2-1
				863	0.0379678	DGAT1
				864	0.0380771	LOC101927481
				865	0.0383659	CDK6
				866	0.0383723	CTSF
				867	0.0384333	LNC-VCX-2
				868	0.0385279	SACS
				869	0.0385286	LONP2
				870	0.0385458	ZKSCAN2
				871	0.0386843	MYLK2
				872	0.038687	PSME3
				873	0.0387683	FKBP1A
				874	0.038797	PCBP2
				875	0.038807	TBC1D1
				876	0.0390247	GSTP1
				877	0.0390385	PDE5A
				878	0.0390734	LINC00963
				879	0.039119	LNC-C15ORF57-1
				880	0.0392047	DHRS9
				881	0.0392348	ZNF630
				882	0.0393604	RARB
				883	0.0393846	HRSP12
				884	0.0393858	SLC4A3
				885	0.0394937	RALB
				886	0.0395004	LMO2
				887	0.03953	SGK3
				888	0.0395364	LPP
				889	0.0395497	PLS3-AS1
				890	0.0397509	SDCBP2
				891	0.0397869	GOLGA2P2Y
				892	0.0398251	CENPE
				893	0.0400994	BRCA1
				894	0.0401615	ATP5SL
				895	0.0404577	CDK12
				896	0.0404991	NOTCH2
				897	0.0405009	LNC-CELA3A-2
				898	0.0405427	XLOC_L2_015641
				899	0.0406449	LNC-ADCY2-1
				900	0.0406493	LOC101927886
				901	0.0407178	SPTSSA
				902	0.0407198	HDAC8
				903	0.0407422	MOSPD3
				904	0.0407814	FAM102A
				905	0.0408086	TACO1
				906	0.0408121	HRAS
				907	0.0415261	ANTXR2
				908	0.0415549	TRAPPC1
				909	0.0416706	ITLN1
				910	0.0426151	RABEP2
				911	0.0428207	FZD6
				912	0.042856	PARP14
				913	0.0428709	LNC-LINC00346-2
				914	0.0429521	MGAT5
				915	0.0429695	MYBBP1A
				916	0.0430046	SHARPIN
				917	0.0431576	RAB4B
				918	0.0435754	RPS6KA6
				919	0.0435975	NMNAT1
				920	0.0436028	CBX2
				921	0.0436549	ENGASE
				922	0.0438576	ZBTB48
				923	0.0439158	ETHE1
				924	0.0418041	TBC1D1
				925	0.04185	PLA2G4A
				926	0.0418736	RABL2A
				927	0.0418858	ARHGEF18
				928	0.0418941	SERTAD1
				929	0.0419221	RBFA
				930	0.0420257	EPS8L2
				931	0.0420565	LNC-MSMP-1
				932	0.0420719	GALM
				933	0.0421088	IGF2BP1
				934	0.0421532	ANP32C
				935	0.0423102	PRR12
				936	0.0423249	STK35
				937	0.0424599	TMPRSS7
				938	0.0424714	PIGU
				939	0.0424946	RNH1
				940	0.0439252	HIP1
				941	0.0450565	NAPA-AS1
				942	0.0452915	HSPB1
				943	0.0454217	SLC52A2
				944	0.045428	POLR2E
				945	0.0455287	LINC01433
				946	0.0455709	RNF217-AS1
				947	0.0456613	CRABP1
				948	0.0456776	AVEN
				949	0.0458007	TPD52L2
				950	0.0458729	ZNF574
				951	0.0459015	TOP2B
				952	0.0459151	SKI
				953	0.045997	FLVCR1
				954	0.0460935	MFSD10
				955	0.0461167	PBX1
				956	0.0461339	ASB4
				957	0.0461542	TCOF1
				958	0.0462161	TOP1MT
				959	0.0464622	IGFBP5
				960	0.0464962	LNC-EGLN1-1
				961	0.046507	FBXL18
				962	0.0465244	TKT
				963	0.0465739	SEC16A
				964	0.0465767	BRCA1
				965	0.0467068	VSIG8
				966	0.0467481	PHACTR2
				967	0.0470103	LOC102725300
				968	0.0470446	LOX
				969	0.0470801	TSPAN6
				970	0.0471257	SLC25A42
				971	0.0472187	KCNC4
				972	0.0472272	LNC-ARRDC3-1
				973	0.0472495	RHCG
				974	0.0473582	CNNM4
				975	0.0473642	SNORA70D
				976	0.047439	G6PC3
				977	0.0475163	HRAS
				978	0.04757	LOC102723701
				979	0.0484917	GFER
				980	0.0486374	LOXL2
				981	0.048659	DICER1-AS1
				982	0.0486607	PTGES3L-AARSD1
				983	0.0486643	LOC100132215
				984	0.0487051	TMCO4
				985	0.0494915	SLC8A2
				986	0.0495207	TSC2
				987	0.0497666	VAT1
				988	0.0498303	TMEM110
				989	0.0499256	CCDC22

## Sheet: Table S2
Table S2. The lists of down-regulated genes between PNA-A15 and their scramble in H292 and A549 cell lines. The data were filtered with P ≤ 0.05 .
H292				A549
	P-value	Gene			P-value	Gene
1	0.000614496	CPED1		1	2.91242e-05	CPED1
2	0.000738827	BCOR		2	7.32622e-05	BCOR
3	0.000860092	CHAC2		3	0.000308717	IFI30
4	0.00104009	IFI30		4	0.000536678	GPR146
5	0.00165539	GPR146		5	0.000877133	BAX
6	0.00169058	SREK1IP1		6	0.000949484	FPGT-TNNI3K
7	0.00182343	LNC-ARMCX4-1		7	0.00105226	FBXO42
8	0.00194887	BAX		8	0.00153386	POLA2
9	0.00320599	SYNGAP1		9	0.0016656	SKA3
10	0.0041378	FBXO42		10	0.00180925	ANTXR2
11	0.00425044	LOC101927502		11	0.00197153	LOC100134237
12	0.00503656	POLA2		12	0.00294461	GINS2
13	0.00511778	LPPR4		13	0.00294987	ZNF233
14	0.00542955	ABCA9-AS1		14	0.00299351	XLOC_L2_004898
15	0.00640853	CYB561		15	0.00309556	LINS
16	0.00742665	ANTXR2		16	0.00334966	DDB2
17	0.00804055	LNC-POTEB-5		17	0.00337864	SMAD9
18	0.00906909	SLC38A4		18	0.00389624	XLOC_L2_011987
19	0.00910702	LOC100134237		19	0.00394007	LNC-MYL12A-1
20	0.00938507	UNC5CL		20	0.00446078	EIF6
21	0.00954417	GINS2		21	0.0045043	ARHGAP31
22	0.00971298	GCOM1		22	0.00455805	SPIDR
23	0.00993311	MAPK12		23	0.00464653	EIF2D
24	0.00998714	C16ORF82		24	0.00553246	BTN3A2
25	0.0102076	LNC-C21ORF58-1		25	0.00565985	ANKRD52
26	0.0102267	SPATA22		26	0.00593659	LNC-RP11-433C9.2.1-1
27	0.0106175	NKD1		27	0.00619159	LOC101927721
28	0.0108074	XLOC_L2_004898		28	0.00626169	SNORA78
29	0.0109763	LINS		29	0.00672871	LOC400692
30	0.0112501	RAC1		30	0.0068244	LRIG1
31	0.0119443	SMAD9		31	0.00710138	RAC1
32	0.012262	LNC-CTD-2517M22.14.1-1		32	0.00745539	CABIN1
33	0.0125115	XLOC_L2_011987		33	0.00752513	LOC728114
34	0.0125782	LNC-MYL12A-1		34	0.0076685	WDR60
35	0.0131643	EIF6		35	0.00772091	LNC-ANKMY2-1
36	0.013336	ARHGAP31		36	0.00852631	ARID1A
37	0.0137366	SPIDR		37	0.00884632	ZNF688
38	0.0143338	COLEC10		38	0.00922777	NKD1
39	0.0146104	BTN3A2		39	0.0093759	LOC283299
40	0.0146319	ANKRD52		40	0.0094036	ENOPH1
41	0.0153601	PLOD3		41	0.00949846	BRCA1
42	0.0167861	SNORA78		42	0.00970583	LOC102724601
43	0.0189904	LRIG1		43	0.00996555	LNC-ATF3-1
44	0.0190132	LNC-OST4-2		44	0.00997865	SSX2
45	0.0195741	DDB2		45	0.0100697	LNC-PPAP2B-4
46	0.0205461	SKA3		46	0.0101475	ETV1
47	0.0210508	CABIN1		47	0.0101508	MIR940
48	0.0216712	LNC-ANKMY2-1		48	0.0102269	PLOD3
49	0.0222257	ARID1A		49	0.0105096	LOC100996635
50	0.0225106	GPR155		50	0.010971	LNC-LPHN3-3
51	0.0227209	LINC01121		51	0.0109921	LNC-C9ORF131-1
52	0.0228718	ZNF688		52	0.0111456	LNC-VCL-1
53	0.0228846	SH3D21		53	0.0112989	LINC01493
54	0.022967	LNC-C3ORF30-4		54	0.0113442	HNRNPKP3
55	0.0236782	REV1		55	0.0119268	RLIM
56	0.0243236	ENOPH1		56	0.0121018	GADD45G
57	0.0244652	LOC102724247		57	0.0121394	PNCK
58	0.0248786	BRCA1		58	0.0122124	MAPK12
59	0.0249548	BAZ2A		59	0.0122371	DGCR5
60	0.0250385	LNC-FAM101A-2		60	0.01278	KRTAP10-10
61	0.0251631	XBP1		61	0.0129523	POLD2
62	0.0255845	TNXB		62	0.01446	LNC-QSOX2-1
63	0.0258126	SSX2		63	0.0146691	ELOVL2
64	0.0262113	ETV1		64	0.0149824	LNC-PAM-4
65	0.0264146	DCAF12		65	0.0155309	ASAP3
66	0.0268987	SMAD5		66	0.0157234	LOC286190
67	0.0274565	TDRD7		67	0.0158217	KBTBD11-OT1
68	0.027815	LOC441728		68	0.0160823	XLOC_L2_002067
69	0.0278713	LNC-VCL-1		69	0.0168423	LNC-SDK2-5
70	0.0283724	LINC01493		70	0.017421	IGLL1
71	0.0287576	TP53INP1		71	0.0177312	MTFP1
72	0.0291602	AKAP8		72	0.0180151	TEX13B
73	0.0294121	RLIM		73	0.0180445	PPP1R26
74	0.0297783	GADD45G		74	0.018793	LNC-SEPT9-1
75	0.0299951	LNC-KCNJ4-1		75	0.0191613	HDAC8
76	0.0301612	TTC9B		76	0.01981	GTPBP1
77	0.0303404	DGCR5		77	0.0201218	DST
78	0.0307721	KRTAP10-10		78	0.0202248	LNC-TMEM235-1
79	0.030852	POLD2		79	0.0204511	LNC-SRP54-1
80	0.0310297	SNORD25		80	0.0206654	CORO1B
81	0.0318124	LNC-UTP11L-2		81	0.0208792	RASD1
82	0.0345646	LNC-HEXA-1		82	0.0211638	TSPYL1
83	0.035109	LINC01514		83	0.021891	PLOD1
84	0.035772	SLC25A6		84	0.0221146	STYXL1
85	0.0357988	ELOVL2		85	0.0222734	WDR74
86	0.0358171	VCPIP1		86	0.0225205	APTR
87	0.036395	ASAP3		87	0.0225856	NUMA1
88	0.0364722	LOC286190		88	0.0234366	ALKBH6
89	0.0364873	KBTBD11-OT1		89	0.023762	TPSAB1
90	0.037054	LNC-SPACA3-1		90	0.0242273	ME2
91	0.0375255	XLOC_L2_002067		91	0.0245988	NGEF
92	0.0377729	RPL37A		92	0.0250814	LNC-MYBPH-2
93	0.038005	LNC-SPTLC3-2		93	0.0257898	LINC00877
94	0.0388873	DCD		94	0.0258909	IGFBP2
95	0.0392905	IGLL1		95	0.025951	SUMO3
96	0.0394978	MTFP1		96	0.0260924	ATG7
97	0.0397924	ZBTB21		97	0.0262704	CCDC130
98	0.0398517	TEX13B		98	0.0264389	LNC-QKI-2
99	0.0400893	PPP1R26		99	0.0270385	TEKT4P2
100	0.0404813	LNC-SEPT9-1		100	0.0275756	WNK2
101	0.0404835	A2M		101	0.0287155	TBC1D27
102	0.0405586	DPF3		102	0.0289866	FHL2
103	0.0407928	GTPBP1		103	0.0291305	USP11
104	0.0416791	KCP		104	0.0291956	CLPTM1L
105	0.0424088	DST		105	0.0293962	LPPR4
106	0.0429807	PIWIL2		106	0.0300706	LOC101927412
107	0.043436	LNC-SRP54-1		107	0.030076	ZNF468
108	0.0439529	LNC-DENND1A-4		108	0.0301953	ATP2A3
109	0.0442078	RASD1		109	0.0302066	LOC102724050
110	0.0445022	TSPYL1		110	0.0304605	PGD
111	0.0453202	PLOD1		111	0.030856	SLC15A1
112	0.0453261	LNC-PTGES2-1		112	0.0310786	ZC3HAV1
113	0.0456741	LOC100128699		113	0.0314452	LOC100652768
114	0.0458801	STYXL1		114	0.0321714	PSMF1
115	0.0460643	WDR74		115	0.0327945	TRIM66
116	0.0460687	APTR		116	0.0340064	ZNF271P
117	0.046154	LINC00885		117	0.0342888	SQSTM1
118	0.0462243	PEPD		118	0.0348141	ZC2HC1C
119	0.0463368	LNC-RFPL4B-4		119	0.0349047	DZIP3
120	0.0466923	HEATR5A		120	0.0354986	ATAD3C
121	0.0468911	SLC47A1		121	0.0356136	ZC3H12C
122	0.0469783	ALKBH6		122	0.0363972	SYNJ2BP-COX16
123	0.0470336	TPSAB1		123	0.0375754	MGST2
124	0.0472422	SLC2A9		124	0.0379086	LNC-UBE3C-1
125	0.0472671	ME2		125	0.0382145	ARID5A
126	0.0473199	CCAR1		126	0.0388572	MEF2C
127	0.0474282	LNC-PTX4-2		127	0.0388993	SDC4
128	0.0474658	NGEF		128	0.0389376	RFC5
129	0.0474995	KIRREL2		129	0.0390118	CDC20
130	0.0476216	SCGB3A1		130	0.039045	CYP2R1
131	0.0477535	LNC-MYBPH-2		131	0.0396508	MAPKAPK3
132	0.0481212	LNC-TUFM-2		132	0.0399025	AP4B1
133	0.0482905	LNC-DEC1-2		133	0.0400273	PQLC2
134	0.0490125	BIRC3		134	0.0402428	AURKA
135	0.0492924	LINC00877		135	0.0402977	PPP2R5A
136	0.0494901	NSUN6		136	0.0406626	LNC-TGFB3-1
137	0.05	BLM		137	0.0408582	FHAD1
				138	0.0411062	CCDC144NL-AS1
				139	0.0413364	CSAG1
				140	0.0416064	CACNA1F
				141	0.041913	NRG2
				142	0.0424449	XLOC_L2_010963
				143	0.0426985	ERO1L
				144	0.0438154	NECAP1
				145	0.0440174	BTC
				146	0.0445876	RPRD1B
				147	0.0447601	USP12-AS1
				148	0.0449756	LNC-C1ORF177-2
				149	0.0450713	LOC100129572
				150	0.0452919	LNC-PKN2-2
				151	0.0458359	XLOC_L2_009882
				152	0.0458454	PTPN14
				153	0.0465871	KIAA0101
				154	0.0471984	NIFK-AS1
				155	0.0488494	LNC-GABPA-4
				156	0.0490391	EIF2D
				157	0.05	USP17L7
				158	0.05	VNN2

## Sheet: Table S3
Table S3. The lists of up-regulated genes between PNA-A15 and their scramble in H292 and A549 cell lines. The data were filtered with P ≤ 0.05 .
H292				A549
	P-value	Gene			P-value	Gene
1	0.0012901	A2M		1	2.91242e-05	CHAC2
2	0.0026901	SHISA2		2	0.000712391	SREK1IP1
3	0.00430016	SLC5A11		3	0.000796734	LNC-ARMCX4-1
4	0.004322	ZNF224		4	0.000956124	SYNGAP1
5	0.00530016	BAHD1		5	0.00128856	LOC101927502
6	0.00968321	SELV		6	0.00154547	SHISA2
7	0.0102806	MMP12		7	0.00170524	ABCA9-AS1
8	0.0115756	LNC-CST7-2		8	0.00176657	CYB561
9	0.0120759	NGRN		9	0.00183257	LNC-POTEB-5
10	0.0123925	EIF2D		10	0.00189965	SLC38A4
11	0.0132676	CCAR1		11	0.0021008	UNC5CL
12	0.0142734	ZNF140		12	0.00217518	CCAR1
13	0.0142334	EGR1		13	0.00232313	SELV
14	0.0141553	NCRNA00250		14	0.00266877	GCOM1
15	0.0141897	LNC-RP11-433C9.2.1-1		15	0.00279713	TTC9B
16	0.0143855	TSHR		16	0.00291357	C16ORF82
17	0.0165855	LOC101927721		17	0.00292483	LNC-C21ORF58-1
18	0.0169765	MTRNR2L2		18	0.00293824	SPATA22
19	0.0175601	BEND4		19	0.00294609	REV1
20	0.0177001	LOC400692		20	0.0033719	LNC-CST7-2
21	0.018217	LOC100132735		21	0.00344339	NGRN
22	0.0189606	AATK		22	0.00382951	LNC-CTD-2517M22.14.1-1
23	0.0191262	C1ORF167		23	0.00520509	XLOC_L2_009328
24	0.019228	KAAG1		24	0.00546793	ZNF140
25	0.0200773	LNC-PCDH18-1		25	0.00546958	COLEC10
26	0.0200918	LNC-IL5RA-3		26	0.00569049	LNC-WDFY2-1
27	0.0207306	LNC-PRDM15-1		27	0.00577011	NCRNA00250
28	0.021283	LOC728114		28	0.00588052	LNC-VKORC1L1-2
29	0.0213883	SLC22A15		29	0.00608661	TSHR
30	0.0216491	WDR60		30	0.00636989	MTRNR2L2
31	0.0217043	LNC-C19ORF54-1		31	0.00661099	BEND4
32	0.0219432	LNC-UMPS-1		32	0.00673843	LOC100132735
33	0.0222197	LNC-LHX2-2		33	0.00676392	AATK
34	0.0228236	SNX29		34	0.0068682	LNC-OST4-2
35	0.0240271	SHISA7		35	0.0070289	C1ORF167
36	0.0242266	LOC283299		36	0.00704671	SLC5A11
37	0.024961	LOC102724601		37	0.00722049	LNC-PCDH18-1
38	0.0249695	LNC-SOX11-1		38	0.00728306	LNC-IL5RA-3
39	0.0255354	LNC-ATF3-1		39	0.00733091	EGR1
40	0.0260288	LNC-PPAP2B-4		40	0.00743471	LNC-PRDM15-1
41	0.0261979	XLOC_L2_010816		41	0.00753355	SLC22A15
42	0.0262492	MIR940		42	0.00778157	LNC-C19ORF54-1
43	0.0269744	MEG8		43	0.00802519	LNC-UMPS-1
44	0.0272178	ESYT3		44	0.00851316	LNC-LHX2-2
45	0.0273967	LOC100996635		45	0.00854123	GPR155
46	0.0275878	LNC-LPHN3-3		46	0.00865586	LINC01121
47	0.0276446	LNC-C9ORF131-1		47	0.00884338	ZNF224
48	0.0287342	HNRNPKP3		48	0.00889606	SH3D21
49	0.0292341	PLAC8		49	0.009066	LNC-C3ORF30-4
50	0.0298446	PNCK		50	0.00932798	SHISA7
51	0.0305951	NUP50-AS1		51	0.00945329	LOC102724247
52	0.0320804	RBPMS		52	0.00963641	BAZ2A
53	0.0351303	LNC-QSOX2-1		53	0.00970593	BAHD1
54	0.0358615	RPL21		54	0.00975093	LNC-FAM101A-2
55	0.0362059	LNC-PAM-4		55	0.00987762	A2M
56	0.0367245	OR10Z1		56	0.00996879	TNXB
57	0.0385098	LNC-SDK2-5		57	0.0100702	XLOC_L2_010816
58	0.0385897	LNC-C15ORF48-1		58	0.0103666	SMAD5
59	0.0405324	HDAC8		59	0.0104935	MEG8
60	0.0412114	LNC-HDAC9-2		60	0.0105061	MMP12
61	0.0419666	LNC-IRX1-2		61	0.010963	TDRD7
62	0.0430444	LNC-TMEM235-1		62	0.0111197	LOC441728
63	0.0433379	AARD		63	0.0113451	TP53INP1
64	0.0433963	LNC-SH3BP4-3		64	0.0115539	AKAP8
65	0.0438942	CORO1B		65	0.0116322	PLAC8
66	0.0444734	LINC01304		66	0.0121472	LNC-KCNJ4-1
67	0.0447246	RBPMS		67	0.0125563	NUP50-AS1
68	0.0455732	LOC102724810		68	0.0132929	SNORD25
69	0.046885	UNC13C		69	0.0135077	LNC-UTP11L-2
				70	0.0135148	RBPMS
				71	0.0142402	LNC-HEXA-1
				72	0.0143241	LINC01514
				73	0.0146331	SLC25A6
				74	0.0147241	VCPIP1
				75	0.0149338	RPL21
				76	0.0159337	OR10Z1
				77	0.0159872	LNC-SPACA3-1
				78	0.0161963	RPL37A
				79	0.0167109	LNC-SPTLC3-2
				80	0.0170551	LNC-C15ORF48-1
				81	0.0172647	DCD
				82	0.0179091	ZBTB21
				83	0.019144	XBP1
				84	0.0194451	DPF3
				85	0.0199451	LNC-HDAC9-2
				86	0.0199654	KCP
				87	0.0200943	LNC-IRX1-2
				88	0.0202218	PIWIL2
				89	0.0203722	AARD
				90	0.0204425	LNC-SH3BP4-3
				91	0.0207262	LNC-DENND1A-4
				92	0.0209038	LINC01304
				93	0.021237	KAAG1
				94	0.0218913	LNC-PTGES2-1
				95	0.0219654	LOC102724810
				96	0.0220306	LOC100128699
				97	0.0225383	LINC00885
				98	0.022632	LNC-RFPL4B-4
				99	0.0230425	HEATR5A
				100	0.0231319	UNC13C
				101	0.0232777	SLC47A1
				102	0.024024	SLC2A9
				103	0.024445	PEPD
				104	0.0244971	LNC-PTX4-2
				105	0.0246618	KIRREL2
				106	0.0250321	SCGB3A1
				107	0.0252416	LNC-TUFM-2
				108	0.0252829	LNC-DEC1-2
				109	0.0255831	OR5B17
				110	0.0256982	BIRC3
				111	0.0258025	NSUN6
				112	0.0262705	LOC283387
				113	0.0263231	LNC-GOLGA7B-2
				114	0.0264057	LOC101929650
				115	0.0265078	BPESC1
				116	0.0265471	IL6ST
				117	0.0268261	LNC-ARL4A-2
				118	0.0269764	LPPR4
				119	0.0274304	LNC-SPATA19-1
				120	0.027572	C4ORF19
				121	0.0276419	LNC-AKAP4-1
				122	0.0277423	SIRPG-AS1
				123	0.0278527	C11ORF95
				124	0.0278849	LINC00240
				125	0.027951	TNFSF9
				126	0.0281446	IGFBP7-AS1
				127	0.028377	LOC101927905
				128	0.0285702	MFSD9
				129	0.0287612	HORMAD2-AS1
				130	0.0288632	TECTA
				131	0.0293078	LNC-MCCC2-2
				132	0.0293815	GVQW1
				133	0.0297189	XLOC_L2_007112
				134	0.0297453	ZFP36L2
				135	0.0302745	LNC-THOC1-1
				136	0.0303498	OR5AK2
				137	0.0308428	LNC-HACE1-4
				138	0.0313037	IDO1
				139	0.0320152	POU6F2-AS1
				140	0.0324656	LNC-CTD-2117L12.1.1-1
				141	0.0324976	LNC-TMEM132B-3
				142	0.0327273	TIE1
				143	0.0345859	DUX4
				144	0.0347397	LINC01278
				145	0.0349244	ZNF496
				146	0.0350348	GLTPD2
				147	0.0353564	LOC102723652
				148	0.0355462	DEFB136
				149	0.0355527	OR10X1
				150	0.0358588	PGGT1B
				151	0.0358645	GRM7
				152	0.0361114	HAO1
				153	0.0361115	LNC-EPSTI1-3
				154	0.0361449	LOC102724973
				155	0.0361876	LOC102724663
				156	0.0364093	RPL22
				157	0.036607	GSTCD
				158	0.0368522	LNC-METTL22-2
				159	0.0370455	LOC101927764
				160	0.037319	LINC00472
				161	0.037339	CBL
				162	0.0374959	LNC-TK2-4
				163	0.0375619	LOC101930516
				164	0.0376651	LNC-RP11-93B14.6.1-4
				165	0.0376728	LOC100131066
				166	0.0379294	LOC729080
				167	0.038158	MMP25-AS1
				168	0.0383344	CCL23
				169	0.0385311	SCUBE3
				170	0.038731	TMEM87A
				171	0.0391822	EMC6
				172	0.0396037	LNC-AC008394.1-1
				173	0.0396759	LNC-SETD6-4
				174	0.0401589	XLOC_L2_008086
				175	0.0410097	SLC5A8
				176	0.0411549	LINC01204
				177	0.0412871	LOC101928100
				178	0.0414059	LNC-IGIP-1
				179	0.041462	LNC-SERPINB8-3
				180	0.0415403	LNC-MKI67IP-6
				181	0.0418228	PHYHIPL
				182	0.0418488	HSPB9
				183	0.0421729	LNC-ATP11B-4
				184	0.0423849	LNC-TTC35-3
				185	0.0426618	GPR157
				186	0.0426713	NPPA
				187	0.0426824	XLOC_L2_001097
				188	0.0430164	SLC4A2
				189	0.0430689	LINC00865
				190	0.0432385	LOC101926948
				191	0.0435029	LOC101929505
				192	0.0439447	LINC01399
				193	0.0439796	MLANA
				194	0.0440198	ATF7IP
				195	0.044064	DPPA3
				196	0.0445617	CRYGS
				197	0.0448071	KLHL6-AS1
				198	0.045543	SFRP1
				199	0.0461446	ATP2A1
				200	0.0462548	LNC-PRR25-2
				201	0.0468378	C1ORF177
				202	0.0472773	C1D
				203	0.0476612	LYRM4
				204	0.0486476	MR1
				205	0.0491405	SRP9
				206	0.0497416	PARD6A
				207	0.049774	SDC4P
				208	0.0499788	C9ORF85
				209	0.0499854	ANKRD20A12P
				210	0.0499854	LNC-PTX4-2
